# Supplementary material for: Radiological and clinical outcomes after Attune primary total knee arthroplasty using Stemmable Tibia: A two-year follow-up prospective bi-center study
Source: PLoS One. 2024 Aug 29;19(8):e0309015. doi: 10.1371/journal.pone.0309015 (PMC11361569; doi:10.1371/journal.pone.0309015)
Supplement: S1 Data — (XLSX) [file pone.0309015.s001.xlsx]

## Sheet: Sheet1
Means		71.83	63.479	154.541	26.8159		31.88	9.488	1.138	90.528	90.693	84.549	89.827	9.1	4.15	3.4	2.75	2.35	2.15	136.05	129.9	134.65	134.4	138.65	139.8	126.95	125.75	131.25	131.65	136.3	137.65	6.93	5.13	4.42	2.75	1.21	1.11	54.47	59.41	77.38	84.96	90.98	92.39	42.58	67.94	78.24	87.24	91.11	89.89
Standard deviations		5.44218	10.5177	7.87056	5.18531		4.4908	6.31164	2.65116	3.53225	1.08425	4.05977	1.91595	7.2258	3.55725	4.07505	3.36162	2.96912	2.86524	14.776	15.0585	11.2648	9.32792	8.16048	10.0232	15.6653	14.7432	12.1932	9.89988	8.83691	10.4072	1.55216	1.81272	1.45074	1.19236	0.820138	0.723278	6.0075	4.49488	7.26939	6.25376	5.51212	6.43992	7.02259	10.178	7.9304	6.16461	3.34209	4.54138
	sex(male:1, female:2)	Age	Weight	Height	BMI	side(R:1, L:2)	FU	PreHKA	PostHKA	PreLDFA	PostLDFA	PreMPTA	PostMPTA	PreFC	6wFC	3mFC	6mFC	1yFC	2yFC	PreFF	6wFF	3mFF	6mFF	1yFF	2yFF	preROM	6wROM	3mROM	6mROM	1yROM	2yROM	preVAS	6wVAS	3mVAS	6mVAS	1yVAS	2yVAS	preHSS	6wHSS	3mHSS	6mHSS	1yHSS	2yHSS	preKSKS	6kKSKS	3mKSKS	6mKSKS	1yKSKS	2yKSKS
	2	65	51.6	154.9	21.51	2	30	9.4	1.7	89.5	91.4	91.8	91.8	5	5	5	5	0	5	125	105	115	150	125	145	120	100	110	145	125	140	6	7	4	3	2	2	51	53	83	77	93	87	36	78	88	95	87	88
	2	69	44.7	161.4	17.16	2	36	9.4	-0.2	90.7	90.2	86.6	87.1	0	5	10	5	5	5	135	150	140	120	130	145	135	145	130	115	125	140	9	7	7	2	1	2	41	65	68	87	85	100	43	62	77	87	95	93
	2	67	72.3	151.6	31.46	1	33	0.3	2.1	83.6	91.8	85.3	89.7	15	5	-5	5	5	0	140	140	145	145	145	150	125	135	150	140	140	150	8	5	2	2	0	0	54	62	81	84	91	100	46	80	82	76	89	90
	2	74	83.3	167.6	29.65	1	34	3.6	-0.8	96.4	92.5	77.9	91.1	-5	5	5	5	5	10	125	110	120	130	150	145	130	105	115	125	145	135	7	3	5	1	0	1	54	56	71	84	91	76	39	70	75	91	91	82
	2	73	71	147.4	32.68	1	38	23.1	3.4	84.8	90	83.9	92.6	15	10	-5	5	5	0	130	160	145	135	135	140	115	150	150	130	130	140	8	7	3	5	0	1	56	66	82	79	97	93	44	74	78	87	89	95
	2	72	45.9	146.6	21.36	2	37	3.8	3.3	88	90	83.6	90.2	10	10	0	5	0	0	145	125	125	130	140	130	135	115	125	125	140	130	6	4	3	3	0	2	60	58	89	86	89	85	55	68	75	91	86	81
	2	69	54.3	159	21.48	2	32	1.8	-1.2	92.6	90	84.6	88.7	15	5	10	0	0	0	135	95	145	140	135	150	120	90	135	140	135	150	9	5	2	4	0	1	47	58	76	89	86	100	37	73	73	77	86	95
	2	80	73.1	145.1	34.72	1	27	9.5	1	86.7	91.8	82.6	88.3	10	5	5	5	5	5	130	145	135	125	130	140	120	140	130	120	125	135	6	1	3	3	2	1	48	59	91	83	100	92	30	80	78	91	93	88
	1	78	67.5	154.4	28.31	1	38	10	5.7	87.3	90	84.8	91.3	0	5	10	0	5	0	145	150	140	130	120	155	145	145	130	130	115	155	5	5	5	2	1	1	59	62	78	88	96	95	40	65	84	82	95	79
	2	74	44.9	171	15.36	2	32	11.8	-0.8	87.8	90	83.1	90.6	-5	5	5	5	5	0	145	130	140	145	155	135	150	125	135	140	150	135	5	6	3	3	1	1	45	62	83	85	98	97	37	50	66	95	91	86
	1	71	57.4	165.6	20.93	2	38	13.9	-1.3	92.7	90	80	88.8	20	5	5	0	5	5	145	115	125	130	130	130	125	110	120	130	125	125	7	4	3	3	2	0	56	54	94	83	100	86	41	69	78	89	95	95
	2	57	67	141.6	33.42	1	34	18.3	2	98.7	90.8	88.3	89.5	5	0	0	5	5	5	145	150	150	130	140	150	140	150	150	125	135	145	10	6	3	3	1	2	55	57	85	92	90	94	39	74	86	86	91	83
	1	78	61.7	168.8	21.65	2	29	1.4	-0.7	91	90	88.3	89	5	-5	0	10	5	5	130	120	150	140	150	135	125	125	150	130	145	130	7	7	3	3	1	2	57	62	82	83	98	100	44	61	75	89	91	88
	2	74	57.4	152.6	24.65	2	27	-0.5	-4.7	87.1	90.2	91.5	91.5	20	5	5	5	0	0	140	130	125	140	135	125	120	125	120	135	135	125	8	8	4	3	2	0	49	65	62	86	93	88	60	63	87	94	94	95
	2	77	63.3	144.5	30.32	1	32	-0.9	-2.4	92.7	90	85.2	88.4	5	5	5	0	0	0	140	135	140	135	135	150	135	130	135	135	135	150	9	4	6	2	2	2	58	60	73	76	85	97	44	53	84	95	87	85
	2	67	63.4	141.7	31.58	1	31	5.2	-2	88.9	90	83.4	91	10	5	10	0	0	0	135	135	140	135	140	125	125	130	130	135	140	125	6	2	4	3	1	0	47	64	81	90	93	91	59	71	69	86	91	94
	2	66	75.2	165.3	27.52	1	31	4.9	-0.3	90.8	92.8	82.9	91.8	10	10	5	0	5	0	110	125	130	125	135	155	100	115	125	125	130	155	5	0	4	2	0	1	59	63	73	82	93	100	43	57	73	90	90	83
	1	78	78.1	145.9	36.69	1	34	18.7	2.6	94.9	90	79.1	91	10	5	5	5	0	0	135	115	125	145	140	130	125	110	120	140	140	130	6	4	4	2	0	0	54	54	71	84	95	100	40	75	89	82	93	90
	2	81	67	155.3	27.78	1	25	15.7	4.9	88.3	90.6	88.7	88.1	0	5	5	5	5	0	140	140	150	125	135	145	140	135	145	120	130	145	6	2	5	3	2	1	52	58	81	82	90	93	30	77	87	88	83	89
	2	73	49.6	157.1	20.1	2	37	-6.8	1.9	90.9	90	80.8	92.8	5	5	5	5	0	5	140	95	130	120	150	145	135	90	125	115	150	140	4	6	3	0	1	1	55	70	68	86	90	91	45	85	81	76	95	90
	1	66	46.7	161.2	17.97	2	37	13.2	-1.9	87.9	92.9	80.5	88.4	20	5	0	10	5	0	130	135	145	140	140	125	110	130	145	130	135	125	7	1	5	1	2	1	62	58	70	81	85	96	47	79	79	86	95	87
	2	67	59.5	163.4	22.29	2	28	7.2	-0.2	90.3	90	84.2	90.8	15	10	10	0	5	5	135	135	155	125	130	140	120	125	145	125	125	135	7	7	3	3	2	1	48	63	83	78	96	92	62	78	59	95	93	95
	2	64	66.5	151.3	29.05	1	38	11.7	4.7	91.7	90	90.6	88.3	-10	5	0	0	0	0	110	140	140	125	125	135	120	135	140	125	125	135	10	5	3	5	2	2	53	53	92	86	80	92	31	68	77	88	93	82
	1	78	67.1	157.5	27.05	2	32	7.8	-0.2	87.5	90	85.9	86.1	-5	5	5	0	5	0	115	125	125	135	135	140	120	120	120	135	130	140	8	2	5	3	2	0	47	74	73	86	92	89	39	86	64	85	91	95
	2	78	78.5	163.3	29.44	1	30	4	3.4	89.7	90	81.1	90.4	10	5	5	5	5	0	95	135	145	145	135	145	85	130	140	140	130	145	7	5	4	2	1	2	60	55	79	82	88	100	41	49	76	84	90	90
	1	69	59	151.4	25.74	2	33	6.4	3.3	90.1	91.7	82.3	90.5	10	5	5	5	5	5	130	140	120	130	130	155	120	135	115	125	125	150	6	6	4	5	2	1	58	63	82	89	89	100	42	56	77	80	93	86
	1	76	64.4	153.8	27.23	2	29	16.2	3.1	88.7	90	87.3	89.7	5	0	5	0	0	5	160	115	125	130	145	140	155	115	120	130	145	135	6	6	3	3	0	0	49	62	73	91	93	97	43	84	77	94	86	93
	2	72	53.4	152.4	22.99	2	25	6.6	-2.4	86.9	90	84.4	90.5	15	5	5	5	5	0	160	130	165	130	130	140	145	125	160	125	125	140	4	5	5	2	1	1	53	52	72	80	89	81	38	60	82	84	88	94
	2	77	86.6	157.1	35.09	1	38	11.6	-2.5	86.1	90	82	88.5	-5	-5	5	5	0	5	120	135	130	140	135	160	125	140	125	135	135	155	7	6	7	3	2	2	48	58	81	87	81	83	43	57	79	82	90	90
	2	68	67.7	159.5	26.61	2	32	3.5	0.8	90.4	90	84.1	88.3	15	5	5	0	0	0	145	110	140	130	140	150	130	105	135	130	140	150	3	6	5	5	3	1	54	65	71	87	79	96	36	61	68	95	95	88
	2	71	67.3	147.1	31.1	1	24	16.7	1.6	90	90.1	87.8	89.5	10	5	5	-5	5	5	155	115	125	140	120	150	145	110	120	145	115	145	7	4	5	4	0	0	60	56	73	76	80	86	36	75	74	95	90	95
	2	71	62.5	150.1	27.74	1	36	23.3	-0.8	98.4	90	92.5	94.1	15	10	5	5	5	0	130	155	135	150	140	125	115	145	130	145	135	125	10	5	4	2	1	1	51	64	91	77	86	89	45	77	85	90	95	91
	2	69	64.7	154.5	27.1	2	26	16.5	-1.9	82.6	90.5	80.2	91.7	10	5	10	0	0	5	110	145	140	135	145	130	100	140	130	135	145	125	6	2	6	1	2	1	54	58	65	72	89	93	52	74	94	82	89	85
	2	77	55	160.6	21.32	2	24	11.6	4.3	91.3	90	82.6	88.8	15	0	10	0	5	5	155	120	110	135	150	135	140	120	100	135	145	130	8	6	4	3	2	1	44	65	91	93	89	90	39	63	69	95	78	95
	2	76	75.7	152.6	32.51	1	32	14	3.8	92.1	90	81.9	91.1	10	0	5	5	0	0	130	140	130	125	130	140	120	140	125	120	130	140	6	2	8	1	1	1	64	70	88	82	91	100	30	65	82	95	91	95
	2	68	53.3	165.4	19.48	2	38	11.2	3	95.5	91.6	75.8	88.9	5	10	0	0	5	0	130	135	145	130	135	145	125	125	145	130	130	145	4	4	5	2	0	2	47	54	74	82	92	83	40	73	87	88	92	91
	1	79	86.3	155	35.92	1	37	7.8	0.5	92.6	91.8	81.4	88.9	15	0	10	0	5	0	160	150	145	125	140	165	145	150	135	125	135	165	7	3	4	4	2	2	55	61	86	88	89	93	43	65	82	91	95	85
	2	67	55.6	148.4	25.25	2	30	3.5	4	88	90	81.1	91.8	10	5	10	5	0	5	140	145	140	125	135	130	130	140	130	120	135	125	7	7	6	1	2	1	52	56	79	94	83	84	43	73	77	93	88	95
	2	69	58.6	155.2	24.33	2	36	0	0.5	90.9	90.8	89.2	88.8	0	-5	5	0	0	0	145	90	125	130	125	135	145	95	120	130	125	135	8	5	3	2	2	1	60	54	72	88	89	94	52	55	88	95	93	88
	2	62	81.6	156.7	33.23	1	33	2.6	-2.9	92.7	90	84.5	86.2	20	5	0	5	0	0	160	125	140	140	145	145	140	120	140	135	145	145	7	3	3	3	2	1	53	59	74	94	87	79	36	78	93	93	88	89
	2	64	65	156.3	26.61	2	33	5.9	7	89.8	92.5	78.8	87.9	20	5	-5	0	0	0	135	150	130	140	135	145	115	145	135	140	135	145	8	5	3	2	2	1	52	60	73	93	100	89	41	69	80	91	93	89
	1	71	50.4	165.1	18.49	2	33	1.3	-1.4	93.5	90	87.4	90.1	20	5	5	0	5	5	120	155	130	130	140	150	100	150	125	130	135	145	6	4	4	4	1	2	46	61	89	100	97	100	39	67	71	86	94	84
	1	74	47.9	153.2	20.41	2	31	6.9	5.9	84.5	90.8	83.6	90.2	10	5	0	0	5	10	145	120	135	140	130	140	135	115	135	140	125	130	8	6	7	3	2	1	61	61	70	79	86	87	55	62	67	83	88	95
	1	76	78.9	155.6	32.59	1	36	14.5	1.7	96.7	91.9	78.3	92.6	10	0	10	0	5	0	135	110	160	125	145	130	125	110	150	125	140	130	9	5	3	3	2	0	44	48	69	82	91	94	46	46	84	91	95	93
	2	64	73.1	160.8	28.27	1	29	9.9	1.7	95.9	90	82.7	88.3	5	0	-5	5	0	5	145	135	125	160	135	160	140	135	130	155	135	155	6	5	8	4	1	2	63	57	75	80	99	89	41	80	89	90	94	95
	1	77	41	167.4	14.63	2	34	7.2	-1.9	89.7	90	82.7	91.5	5	5	5	0	0	5	140	120	145	160	130	145	135	115	140	160	130	140	6	4	6	2	0	2	62	49	73	89	93	94	37	62	76	86	88	88
	2	72	60.6	151.7	26.33	2	30	12	-3	93	92.1	81.6	90.8	10	5	5	0	5	5	125	130	140	135	145	130	115	125	135	135	140	125	9	2	7	4	1	1	65	61	93	80	98	90	50	67	78	80	95	95
	1	78	64.1	147.2	29.58	1	24	15.2	-2	91	90	85.1	89.6	10	5	0	5	5	0	135	110	120	140	150	140	125	105	120	135	145	140	8	6	5	4	2	2	49	63	74	89	93	96	34	67	76	87	89	76
	1	79	82.4	159.4	32.43	1	34	10.1	-1	88.1	92	76.4	91.7	5	5	0	5	5	0	130	140	125	135	130	140	125	135	125	130	125	140	7	6	2	3	1	2	50	61	73	74	93	85	51	76	95	84	94	88
	2	71	63.5	152.4	27.34	2	34	-3.2	1	91.2	90.4	83.9	91	20	0	5	5	0	5	135	140	135	145	145	125	115	140	130	140	145	120	5	3	3	2	2	0	55	57	72	91	95	91	51	66	71	89	90	77
	2	67	74.8	142.3	36.94	1	38	20.1	5.7	94.3	90	88.8	88	0	5	0	5	0	5	135	135	130	130	155	150	135	130	130	125	155	145	7	6	6	2	1	1	61	61	72	88	88	98	48	85	84	95	88	92
	2	66	82.7	154.1	34.83	1	38	15.2	-2.3	89.6	90.3	88.2	92.2	5	10	5	0	0	0	140	115	140	120	140	140	135	105	135	120	140	140	9	7	4	4	1	0	48	63	64	94	87	87	45	74	73	95	95	94
	1	78	70.8	148.8	31.98	1	38	20.7	-2.1	89.6	90.9	89.2	87.2	5	0	5	0	0	0	140	105	125	145	125	135	135	105	120	145	125	135	6	6	5	3	2	1	62	62	78	89	90	98	44	64	84	95	95	93
	2	70	59	138.9	30.58	1	38	3	5.9	90.6	90	89.2	90	20	5	0	10	5	5	120	110	125	125	145	135	100	105	125	115	140	130	7	7	5	2	1	1	48	56	72	86	98	99	49	62	82	72	95	84
	2	76	78.2	162	29.8	1	38	15	-0.1	92.3	92.3	90.6	89.9	5	5	5	0	0	5	145	135	145	140	150	155	140	130	140	140	150	150	6	6	6	1	3	1	59	57	75	87	94	94	42	91	88	95	94	90
	2	65	73.9	157.5	29.79	1	38	8.2	-1	95.2	90	80.7	90.8	5	0	5	0	5	0	115	100	135	125	130	140	110	100	130	125	125	140	7	4	6	3	2	2	55	65	86	73	84	78	51	59	77	77	90	89
	2	78	53.8	135.9	29.13	1	38	8.5	5.8	88.7	90	88.2	88.3	5	10	0	5	5	0	165	140	125	130	155	135	160	130	125	125	150	135	7	9	5	1	1	0	56	59	84	83	98	100	33	63	73	92	95	92
	1	64	58.6	156.9	23.8	2	38	18.2	3.2	92.6	90	77.9	89.8	5	10	5	0	5	5	125	155	135	145	135	120	120	145	130	145	130	115	7	5	5	4	1	2	54	60	83	86	95	84	53	57	74	87	93	95
	1	74	51.8	157.4	20.91	2	38	9.9	5.8	91.6	90	82.7	89.6	0	5	0	5	0	5	135	120	155	155	140	130	135	115	155	150	140	125	6	4	6	2	0	1	59	59	71	95	97	93	43	69	70	93	94	87
	1	67	49.8	155.1	20.7	2	38	11.9	0.2	84.6	90	77.7	92.1	15	5	5	5	0	0	155	125	130	135	150	145	140	120	125	130	150	145	5	8	3	1	2	2	44	62	77	85	94	96	52	66	86	80	89	95
	2	68	45.7	168.2	16.15	2	38	18.4	3.3	89.5	90	88.9	88.2	15	10	0	5	10	5	135	145	120	130	140	155	120	135	120	125	130	150	10	4	3	4	2	1	61	62	74	75	92	100	46	79	78	93	87	94
	2	66	78.4	150.9	34.43	1	37	11.1	2.5	90.4	90	90	90.1	15	0	5	0	0	5	120	145	145	140	150	130	105	145	140	140	150	125	7	7	3	3	1	0	51	58	75	98	80	93	40	58	65	73	94	95
	2	76	66.8	147.8	30.58	1	36	4.5	4.3	90.7	90	84.2	89.3	5	5	-5	0	5	5	115	120	155	130	140	120	110	115	160	130	135	115	6	3	3	3	0	1	53	57	76	79	93	87	43	54	80	95	95	87
	1	78	61.2	141	30.78	1	35	7.9	5.6	92	90	91.7	87.1	25	5	0	5	5	0	140	125	150	120	140	140	115	120	150	115	135	140	7	7	2	2	3	1	50	58	74	85	81	97	39	84	74	79	88	87
	1	77	71.9	149.6	32.13	1	34	11.5	2.3	84	90	82.4	95.4	0	5	0	5	5	0	140	130	125	135	140	140	140	125	125	130	135	140	8	7	6	4	2	1	58	60	85	79	90	100	49	42	64	95	90	88
	2	75	58.7	147.3	27.05	2	34	6.9	-0.7	91	90	85.5	89.7	-5	5	5	10	5	0	145	125	115	115	140	150	150	120	110	105	135	150	9	4	4	3	1	1	57	62	72	64	100	86	34	67	75	83	92	85
	2	67	53.7	147.5	24.68	2	34	10.1	2.7	88.6	90	85.5	86.7	5	0	5	5	-5	0	140	140	150	140	145	135	135	140	145	135	150	135	7	6	7	3	1	0	52	52	87	89	93	97	34	51	77	86	92	87
	2	75	59.6	163.1	22.4	2	34	16.8	2.4	86	90.5	80.9	93	10	0	0	-5	0	5	130	135	135	130	145	140	120	135	135	135	145	135	6	6	4	4	1	0	49	67	80	82	94	93	50	73	73	86	87	86
	2	74	58.2	165.2	21.33	2	34	16.6	0.4	92.7	91.9	86.6	87.6	15	0	0	5	0	5	145	150	140	140	135	125	130	150	140	135	135	120	8	5	5	4	2	1	65	54	77	89	89	94	46	60	73	92	85	92
	1	69	55.7	178.8	17.42	2	34	6.7	1.9	93.4	90	92.3	90.7	0	5	10	0	0	5	155	105	135	120	145	130	155	100	125	120	145	125	5	6	4	3	2	0	53	59	81	81	93	91	37	74	68	86	89	88
	2	65	60.9	143.2	29.7	1	33	-1.5	1.4	88.7	90.6	81.1	91.8	15	5	5	5	0	0	125	150	150	130	140	135	110	145	145	125	140	135	6	5	5	5	1	1	58	54	75	88	84	96	48	63	68	85	93	94
	1	67	67	150.9	29.42	1	33	21.3	2.5	93.7	90	88.4	88.5	20	5	5	5	5	5	185	140	135	140	150	135	165	135	130	135	145	130	9	4	5	3	1	1	53	56	75	94	90	97	34	70	93	82	94	88
	2	76	59.1	155.2	24.54	2	32	11.5	5.3	89.6	94.9	84.4	89	5	5	0	5	0	-5	130	130	130	150	145	145	125	125	130	145	145	150	7	3	4	3	0	2	61	59	84	88	93	100	44	56	67	87	90	95
	2	67	56.7	154.3	23.82	2	32	5.9	-1	91.1	90	91.7	88.7	5	5	0	0	5	0	155	135	135	145	140	150	150	130	135	145	135	150	7	6	5	3	1	1	63	62	76	84	90	80	34	67	82	95	95	91
	2	76	42	157	17.04	2	32	8.9	0.7	87.2	90	86.8	89.6	0	10	5	5	0	0	160	145	125	140	130	125	160	135	120	135	130	125	6	6	3	3	0	1	61	60	100	82	85	100	49	69	82	83	87	90
	2	72	66.9	140.9	33.7	1	31	9.5	3.8	96.3	92	87.5	86.4	10	5	10	10	5	-5	150	135	135	125	140	155	140	130	125	115	135	160	5	7	4	5	2	2	64	63	69	85	77	94	43	69	78	89	90	84
	2	64	70.2	144.6	33.57	1	31	11	-1.8	81.9	91	87.4	87.2	15	0	0	0	0	5	140	125	135	140	150	135	125	125	135	140	150	130	7	6	3	3	1	1	65	57	68	77	88	86	45	77	61	83	92	95
	2	78	66.3	148.9	29.9	1	31	6.9	-0.2	90.6	92.1	85.9	89.6	15	5	5	-5	0	5	145	135	115	140	140	135	130	130	110	145	140	130	7	6	6	3	1	0	43	67	86	85	87	83	30	76	87	85	92	95
	2	78	66.1	151.2	28.91	1	30	-1.6	1.2	93.2	93.2	79.7	92.2	15	10	0	0	0	0	155	120	125	135	145	150	140	110	125	135	145	150	10	4	3	3	1	2	51	51	74	89	88	100	36	93	72	91	93	89
	2	67	70.5	157.1	28.57	1	30	10.2	-2.2	84	90	90.2	91.3	20	0	10	10	0	0	100	110	125	150	140	120	80	110	115	140	140	120	6	8	3	4	0	1	48	60	73	76	94	81	33	55	95	90	89	95
	2	67	67.7	155	28.18	1	30	6.6	3.1	90.2	94.4	79.8	93.7	10	5	0	5	0	0	140	115	120	130	135	125	130	110	120	125	135	125	7	4	6	1	0	1	59	60	70	77	81	100	40	71	74	77	88	95
	2	78	60.6	151.1	26.54	2	30	-1	-1.6	90.6	90	85.9	91.4	15	5	0	0	5	0	130	120	140	155	135	135	115	115	140	155	130	135	6	7	4	1	0	2	57	57	76	96	96	83	43	67	69	91	85	87
	2	67	50.6	159.8	19.82	2	30	13.7	3.3	93.7	90	87.3	88.8	5	0	-5	0	5	0	125	135	145	130	120	140	120	135	150	130	115	140	6	5	2	2	1	1	48	59	72	85	83	96	31	73	87	87	95	95
	1	78	64.3	145	30.58	1	28	11.6	-1.7	95.1	92	81.8	89.6	5	5	0	5	5	0	140	140	140	130	140	150	135	135	140	125	135	150	10	5	3	3	1	2	65	55	82	96	100	86	40	80	75	90	89	90
	2	75	75.4	168.4	26.59	2	28	4.8	2.7	89.5	90	85.5	85.5	10	-5	5	5	0	5	140	135	120	135	140	150	130	140	115	130	140	145	9	9	4	4	2	2	56	61	73	88	99	83	42	86	80	95	92	90
	2	77	69.7	162.7	26.33	2	28	3.7	-1.1	86.2	90	89.4	87.8	5	10	10	5	-5	0	145	150	115	120	140	130	140	140	105	115	145	130	7	6	3	2	2	2	65	57	77	89	95	89	46	82	85	88	95	85
	2	61	64.1	156.9	26.04	2	28	5.5	-0.8	95.5	90	84.9	87.7	15	0	0	0	0	5	130	130	145	130	145	150	115	130	145	130	145	145	5	3	4	1	0	2	51	63	82	86	86	100	42	59	70	73	92	90
	2	82	81.3	161.4	31.21	1	27	1.9	0	95	91.9	81.6	90.5	20	0	5	5	0	0	150	120	130	135	130	135	130	120	125	130	130	135	8	6	3	0	0	1	60	61	79	95	92	94	45	59	67	95	86	91
	2	71	66	149.2	29.65	1	27	14.7	-2.6	89.3	90	73.9	91.3	10	5	5	0	0	5	105	120	135	120	155	155	95	115	130	120	155	150	8	4	3	2	2	0	63	61	74	93	92	95	52	58	78	79	91	95
	1	70	56.1	142.9	27.47	2	27	12	-0.7	92.1	92	81.3	88.7	5	0	5	5	0	0	125	115	120	130	125	140	120	115	115	125	125	140	6	9	5	2	0	0	53	59	70	84	88	100	32	67	86	82	93	88
	2	76	53.5	156.4	21.87	2	27	18.4	2.5	92.2	90	82.7	88.6	5	5	0	5	10	0	120	125	115	120	140	150	115	120	115	115	130	150	4	4	7	3	1	0	57	55	67	73	88	100	52	53	77	82	95	89
	1	76	60.8	146	28.52	1	26	20.9	-3.2	92.8	92.2	83	86.5	20	5	0	-5	0	0	135	150	155	130	130	130	115	145	155	135	130	130	10	5	6	4	2	3	55	62	66	77	98	87	34	65	75	93	93	95
	2	79	52.5	156.5	21.44	2	26	8	1.1	91.6	91.8	81.3	89.6	5	0	0	0	5	5	130	105	130	150	135	150	125	105	130	150	130	145	5	4	4	2	1	1	53	63	82	84	92	96	43	52	89	73	89	92
	2	77	47.5	152.8	20.34	2	26	2.4	-1	95.6	90	86.4	90.4	10	5	10	5	5	5	145	140	135	130	150	130	135	135	125	125	145	125	9	4	5	4	1	1	57	57	73	79	100	94	38	64	87	82	95	94
	2	78	72.8	154.4	30.54	1	24	10.4	0.8	85	90	82.8	90.9	5	5	0	5	0	0	125	130	125	135	125	140	120	125	125	130	125	140	6	7	4	2	2	1	44	54	74	88	99	90	45	67	78	80	95	93
	2	67	64.2	150.1	28.5	1	24	11.3	2.3	94.4	90	84.5	88.2	10	0	0	0	0	0	155	145	150	140	140	125	145	145	150	140	140	125	6	7	7	2	1	2	59	56	78	87	91	78	42	78	95	93	93	85
	2	64	62.9	150.7	27.7	1	24	9.2	2.9	92.2	90	87.5	94.2	15	5	5	0	5	5	145	125	130	125	140	140	130	120	125	125	135	135	9	8	5	3	0	1	56	64	79	87	95	100	52	67	74	89	88	91
	2	76	64.4	157.3	26.03	2	24	20.2	3	90.1	90	81.7	92.5	5	5	-5	0	-5	5	130	140	135	140	140	135	125	135	140	140	145	130	5	5	5	0	1	2	48	51	84	88	93	99	32	64	80	86	86	92
	1	67	63.3	159.9	24.76	2	24	9.9	6.4	94.9	93.1	83.8	89.7	0	10	5	0	0	0	110	125	135	130	140	130	110	115	130	130	140	130	6	4	7	6	1	1	59	61	80	86	84	90	51	73	71	87	91	83
	1	64	75.6	163	28.45	1	24	13.5	0.5	82.9	91	93.2	88.8	20	0	0	0	0	0	120	140	135	130	145	145	100	140	135	130	145	145	7	6	6	2	2	1	44	57	75	87	95	100	47	59	83	79	93	95
[truncated: 6 more columns]
